# Supplementary material for: Codes between Poles: Linking Transcriptomic Insights into the Neurobiology of Bipolar Disorder
Source: Biology (Basel). 2024 Sep 30;13(10):787. doi: 10.3390/biology13100787 (PMC11505342; doi:10.3390/biology13100787)
Supplement: Supplementary file 1 [file biology-13-00787-s001.zip]

Archive with 1 entries (1 files):
- biology-3187776-supplementary.pdf
